# Supplementary material for: Cerium Oxide Nanoparticles Protect Cortical Astrocytes from Oxygen–Glucose Deprivation through Activation of the Ca2+ Signaling System
Source: Int J Mol Sci. 2023 Sep 19;24(18):14305. doi: 10.3390/ijms241814305 (PMC10531718; doi:10.3390/ijms241814305)
Supplement: Supplementary file 1 [file ijms-24-14305-s001.zip]

Archive with 1 entries (1 files):
- ijms-2567659-supplementary.pdf
